# Supplementary material for: Calpastatin-Mediated Inhibition of Calpain Ameliorates Skin Scar Formation after Burn Injury
Source: Int J Mol Sci. 2021 May 28;22(11):5771. doi: 10.3390/ijms22115771 (PMC8199077; doi:10.3390/ijms22115771)
Supplement: Supplementary file 1 [file ijms-22-05771-s001.zip]

Archive with 1 entries (1 files):
- ijms-1235678-supplementary.pdf
